# Supplementary material for: Oral Delivery of mRNA Vaccine by Plant-Derived Extracellular Vesicle Carriers
Source: Cells. 2023 Jul 11;12(14):1826. doi: 10.3390/cells12141826 (PMC10378442; doi:10.3390/cells12141826)
Supplement: Supplementary file 1 [file cells-12-01826-s001.zip]

Archive with 1 entries (1 files):
- cells-2476639-supplementary.pdf
